# Supplementary material for: Influence of a Crosslinker Containing an Azo Group on the Actuation Properties of a Photoactuating LCE System
Source: Polymers (Basel). 2016 Dec 14;8(12):435. doi: 10.3390/polym8120435 (PMC6432154; doi:10.3390/polym8120435)
Supplement: Supplementary file 1 [file polymers-08-00435-s001.zip]

Archive with 2 entries (2 files):
- polymers-158688-suppl.pdf
- Video S1 - photoactuation of the film at 70°C.avi
